# Supplementary material for: Risk factors for prostate cancer: An umbrella review of prospective observational studies and mendelian randomization analyses
Source: PLoS Med. 2024 Mar 15;21(3):e1004362. doi: 10.1371/journal.pmed.1004362 (PMC10980219; doi:10.1371/journal.pmed.1004362)
Supplement: S1 Table — (XLSX) [file pmed.1004362.s006.xlsx]

## Sheet: Sheet1
S1 Table. Selection of meta-analyses.
Exposure	PMID	Author	publication year	Comments and notes
adiponectin	33431998	Burton, A. J. et al.	2021	√ the latest with more datasets (n=9)
adiponectin	31147627	Angel, C. Z. et al.	2020	not prospective study; fewer datasets
adiponectin	22876928	Perrier, S. et al.	2012	review; no calculated data; outdated (published earlier)
alcohol	32717903	Hong, S. et al.	2020	√ the latest
alcohol	25422909	Bagnardi, V. et al.	2015	outdated (published earlier); fewer datasets
alcohol	32598271	Caprio, G. G. et al.	2020
alcohol	21526212	Li, Y. et al.	2011	outdated (published earlier); review
alcohol	19156715	Middleton Fillmore, K. et al.	2009	outdated (published earlier)
alcohol	22095143	Rota, M. et al.	2012	outdated (published earlier)
alcohol	27842506	Zhao, J. et al.	2016	small sample
asbestos	32097115	Dutheil, F. et al.	2020	√ the largest number of patients
asbestos	30653132	Peng, R. et al.	2019	outdated (published earlier)
asbestos	34413482	Godono, A. et al.	2022	less than the selected
aspirin	34277434	Wang, L. et al.	2021	√ the latest
aspirin	30447928	Sauer, C. M et al.	2018	fewer datasets
aspirin	32984948	Santucci, C. et al.	2021	fewer datasets
aspirin	24678716	Liu, Y. et al.	2014	outdated (published earlier)
aspirin	24687637	Huang, T. B. et al.	2014	outdated (published earlier)
aspirin	22517822	Bosetti, C. et al.	2012	outdated (published earlier)
asthma	27767045	Zhu, J. et al.	2016	√ the latest
asthma	30249870	Li, W. et al.	2018	data problem
asthma	17718097	Merrill, R. M. et al.	2007	outdated (published earlier)
BMI	36397423	Tzenios, T. et al.	2022	fewer datasets
BMI	32162172	Harrison, S. et al.	2020	√
BMI	22228452	Discacciati, A. et al.	2012	outdated (published earlier)
body size/ birth weight	26930450	Zhou, C. K. et al.	2016	√ the latest
body size/ birth weight	18347923	Robinson, W. R. et al.	2008	fewer prospective datasets
body size/ birth weight	16933050	MacInnis, R. J. et al.	2006	outdated (published earlier)
baldness	29529997	Liang, W. et al.	2018	√
baldness	29995779	He, H. et al.	2018	lacking data on high-grade prostate cancer
baldness	23395589	Amoretti, A. et al.	2013	not prospective study; fewer datasets
cadmium	26871808	Ju-Kun, S. et al.	2016	√ the latest and largest
cadmium	27174617	Chen, C. et al.	2016	samll sample
calcium	25527754	Aune, D. et al.	2015	√ the latest and largest
calcium	18584476	Huncharek, M. et al.	2008	outdated (published earlier)
calcium	16333032	Gao, X. et al.	2005	outdated (published earlier)
calcium	23601861	Bristow, S. M. et al.	2013	not applicable
coffee	33431520	Chen, X. et al.	2021	√ the latest
coffee	24300907	Zhong, S. et al.	2014	outdated (published earlier)
coffee	28436066	Pounis, G. et al.	2017	fewer datasets
coffee	20590551	Park, C. H. et al.	2010	outdated (published earlier); fewer datasets
coffee	31412118	Ong, J. S. et al.	2019	Mendelian randomization study
coffee	24584929	Lu, Y. et al.	2014	outdated (published earlier)
coffee	25706900	Liu, H. et al.	2015	outdated (published earlier)
coffee	24677003	Huang, T. B. et al.	2014	outdated (published earlier)
coffee	24276028	Discacciati, A. et al.	2014	outdated (published earlier)
coffee	24343360	Cao, S. et al.	2014	outdated (published earlier); fewer datasets
coffee	28288025	Alicandro, G. et al.	2017	overview:lack of enough information
CRP	33264718	Michels, N. et al.	2021	√ the latest
CRP	18704713	Heikkilä, K. et al.	2009	outdated (published earlier);fewer datasets
CRP	23534731	Guo, Y. Z et al.	2013	outdated (published earlier)
Dairy products	35945656	Zhao	2023	√ the latest
Dairy products	18584476	Huncharek, M. et al.	2008	outdated (published earlier)
Dairy products	16333032	Gao, X. et al.	2005	outdated (published earlier)
Dairy products	25527754	Aune, D. et al.	2015	outdated (published earlier)
T2D	25105463	Jian Gang, P. et al.	2015	√ the largest sample size
T2D	23124624	Zhang, F. et al.	2012	outdated (published earlier)
T2D	23298664	Xu, H. et al.	2013	outdated (published earlier); fewer datasets
T2D	23098523	Long, X. J. et al.	2012	outdated (published earlier)
T2D	17119028	Kasper, J. S. et al.	2006	outdated (published earlier)
T2D	15164171	Bonovas, S. et al.	2004	outdated (published earlier); fewer datasets
T2D	23032360	Bansal, D. et al.	2013	outdated (published earlier)
T2D	33772152	Amadou, A. et al.	2021	though latest but with smaller sample size
egg	26293984	Keum, N. et al.	2015	√ the latest
egg	23167401	Xie, B. et al.	2012	outdated (published earlier); fewer datasets
folate	25543518	Wang, R. et al.	2014	√ the latest
folate	22240654	Wien, T. N. et al.	2012	fewer datasets
folate	23338728	Qin, X. et al.	2013	fewer datasets
folate	27061263	Price, A. J. et al.	2016	fewer datasets
folate	33384976	Bo, Y. et al.	2020	not prospective study
green tea	28353571	Guo, Y. et al.	2017	√ the latest
green tea	21667398	Zheng, J. et al.	2011	outdated (published earlier)
green tea	24528523	Lin, Y. W. et al.	2014	lack of enough information
infertility	34722244	Behboudi-Gandevani, S. et al.	2021	√ with more datasets
infertility	37573151	Fallara, G. et al.	2023	fewer datasets
infertility	33965979	Laukhtina, E. et al.	2021	different inclusion criteria: infertile or childless
infertility	32665992	Del Giudice, F. et al.	2020	not prospective study; fewer datasets
infertility	32709378	Del Giudice, F. et al.	2020	fewer datasets
Dietary inflammatory index	31554922	Zhu, Y. et al.	2020	√ the latest
Dietary inflammatory index	30273060	Mohseni, R. et al.	2019	only one cohort study
Dietary inflammatory index	30273380	Lu, D. L. et al.	2018	fewer datasets
Dietary inflammatory index	34095187	Liu, F. H. et al.	2021	umbrella review
Dietary inflammatory index	30032224	Jayedi, A. et al.	2018	fewer datasets
lycopene/tomato	27841367	Xu, X. et al.	2016	fewer datasets
lycopene/tomato	29317772	Rowles, J. L. et al.	2018	√ the latest for raw tamoto
lycopene/tomato	34017849	Luo, J. et al.	2021	√ the latest for tomato
lycopene/tomato	33131949	Li, N. et al.	2021	umbrella review
lycopene/tomato	22071840	Ilic, D. et al.	2011	review: no data
lycopene/tomato	19901932	Haseen, F. et al.	2009	highly heterogeneous
lycopene/tomato	15006906	Etminan, M. et al.	2004	outdated (published earlier)
lycopene/tomato	26287411	Chen, P. et al.	2015	fewer datasets
lycopene/tomato	23883692	Chen, J. et al.	2013	outdated (published earlier)
lycopene/tomato	28440323	Rowles, J. L. et al.	2017	√ the latest for lycopene
red and processed meat	35198587	Nouri-Majd, S. et al.	2022	√the latest and largest
red and processed meat	24976856	Mandair, D. et al.	2014	lack of enough information
red and processed meat	31569214	Han, M. A. et al.	2019	lack of enough information
red and processed meat	26689289	Bylsma, L. C. et al.	2015	outdated (published earlier)
red and processed meat	21044319	Alexander, D. D. et al.	2010	outdated (published earlier)
Mediterranean diet	31277188	Cheng, S. et al.	2019	√
Mediterranean diet	28954418	Schwingshackl, L. et al.	2017	fewer prospective datasets
Mediterranean diet	26471010	Schwingshackl, L. et al.	2015	fewer prospective datasets
Mediterranean diet	24599882	Schwingshackl, L. et al.	2014	fewer prospective datasets
Mediterranean diet	32770356	Morze, J. et al.	2021	fewer datasets
Mediterranean diet	19051189	Itsiopoulos, C. et al.	2009	outdated (published earlier); review; no data
insulin	37481610	Chen et al.	2023	fewer datasets due to time restriction of past 10 years (n=7 for insulin)
insulin	35074527	Cui et al.	2022	√ updated with more datasets
metformin	35074527	Cui et al.	2022	√ updated with more cohorts (n=18)
metformin	30896668	Feng, Z. et al.	2019	fewer datasets
metformin	23352629	Zhang, P. et al.	2013	lack of enough information
metformin	30950925	Wang, Y. et al.	2020	outdated (published earlier)
metformin	30778081	He, K. et al.	2019	not prospective study
metformin	23936520	Franciosi, M. et al.	2013	outdated (published earlier)
metformin	20947488	Decensi, A. et al.	2010	outdated (published earlier); fewer datasets
metformin	29320995	Chen, C. B. et al.	2018	lack of enough information
firefighting	37389311	DeBono, N.L. et al.	2023	√ with more detailed info for calculation (14 datasets with 15 datasets)
firefighting	37251928	Lee, D.J. et al.	2023	inadequate information
firefighting	29149887	Sritharan, J. et al.	2017	outdated (published earlier); fewer datasets
occupational activity	34461377	Togawa, K. et al.	2021	fewer datasets
occupational activity	25946735	Raslau, D. et al.	2015	outdated (published earlier)
occupational activity	27208680	Raslau, D. et al.	2016	lack of enough information
occupational activity	31360689	Krstev, S. et al.	2019	√the largest and latest
occupational activity	16463960	Buja, A. et al.	2005	outdated (published earlier)
Omega-3	20844069	Szymanski, K. M. et al.	2010	outdated (published earlier)
Omega-3	16434631	MacLean, C. H. et al.	2006	outdated (published earlier)
Omega-3	25495842	Lovegrove, C. et al.	2015	outdated (published earlier)
Omega-3	32488249	Lee, K. H. et al.	2020	umbrella review
Omega-3	32114592	Hanson, S. et al.	2020	trials; fewer datasets
Omega-3	25787237	Fu, Y. Q. et al.	2015	fewer datasets
Omega-3	33530576	Farrell, S. W. et al.	2021	The Cooper Center Longitudinal Study (selected for DHA and EPA)
Omega-3	25210201	Crowe, F. L. et al.	2014	fewer datasets
Omega-3	18951003	Brouwer, I. A. et al.	2008	outdated (published earlier)
Omega-3	27365385	Aucoin, M. et al.	2017	review
Omega-3	25826711	Alexander, D. D. et al.	2015	√
Parkinson's disease	29044216	Chen, C. et al.	2017	√
Parkinson's disease	25387067	Wang, T. et al.	2015	outdated (published earlier)
periodontitis	33247563	Wei, Y. et al.	2021	√
periodontitis	33029095	Ma, H. et al.	2020	fewer prospective datasets
periodontitis	33650836	Guo, Z. et al.	2021	fewer datasets
periodontitis	29664916	Corbella, S. et al.	2018	fewer prospective datasets
physical activity	29788165	Benke, I. N. et al.	2018	√ n=33
physical activity	31095082	McTiernan, A. et al.	2019	fewer datasets
physical activity	21802197	Liu, Y. et al.	2011	outdated (published earlier)
physical activity	28707842	Liu, F. et al.	2018	fewer datasets
physical activity	31362941	Berger, F. F. et al.	2019	fewer datasets
Prostatitis and Benign Prostatic Hyperplasia	27149447	Dai, X. et al.	2016	√
Prostatitis and Benign Prostatic Hyperplasia	31892984	Zhang, L. et al.	2020	fewer datasets
Prostatitis and Benign Prostatic Hyperplasia	29473374	Perletti, G. et al.	2017	not prospective study
Prostatitis and Benign Prostatic Hyperplasia	24391995	Jiang, J. et al.	2013	outdated (published earlier); not prospective study
Prostatitis and Benign Prostatic Hyperplasia	12100928	Dennis, L. K. et al.	2002	outdated (published earlier); not prospetive study
selenium	29936712	Sayehmiri, K. et al.	2018	√
selenium	29376219	Vinceti, M. et al.	2018	review
selenium	26254398	Kim, Y. et al.	2015	fewer datasets
selenium	20661819	Jiang, L. et al.	2010	outdated (published earlier)
selenium	22648711	Hurst, R. et al.	2012	not prospective study
selenium	16184479	Etminan, M. et al.	2005	outdated (published earlier)
selenium	28151881	Cui, Z. et al.	2017	fewer datasets
selenium	26786590	Cai, X. et al.	2016	fewer datasets
selenium	16945521	Brinkman, M. et al.	2006	outdated (published earlier)
shift and sleep	34473048	Wu, Q.J. et al.	2022	fewer datasets
shift and sleep	28377415	Wendeu-Foyet, M. G. et al.	2017	fewer datasets
shift and sleep	22564869	Sigurdardottir, L. G. et al.	2012	lack of enough information
shift and sleep	30063040	Salamanca-Fernández, E. et al.	2018
shift and sleep	32093096	Rivera-Izquierdo, M. et al.	2020	√ for shift
shift and sleep	29700389	Mancio, J. et al.	2018	fewer datasets
shift and sleep	32664160	Liu, R. et al.	2020	√ for sleep
shift and sleep	31360689	Krstev, S. et al.	2019	fewer datasets
shift and sleep	18427694	Kolstad, H. A. et al.	2008	review; outdated (published earlier)
shift and sleep	29126152	Gan, Y. et al.	2018	fewer datasets
shift and sleep	27003385	Erren, T. C. et al.	2016
shift and sleep	32656086	Dun, A. et al.	2020	fewer datasets
shift and sleep	29145258	Du, H. B. et al.	2017	fewer datasets
soy	29300347	Applegate, C. C. et al.	2018	√
soy	19211820	Yan, L. et al.	2009	outdated (published earlier)
soy	15945102	Yan, L. et al.	2005	outdated (published earlier); fewer databets
soy	19838933	Hwang, Y. W. et al.	2009	outdated (published earlier)
statins	36561541	Xu, M.Y. et al.	2022	√ most datasets; published after Li;
statins	34518476	Li, Y. et al.	2022	fewer datasets
statins	23052323	Zhang, Y. et al.	2013	outdated (published earlier); lack of enough information
statins	18414198	Taylor, M. L. et al.	2008	outdated (published earlier); not prospective study
statins	27924788	Tan, P. et al.	2017	fewer datasets
statins	18707867	Kuoppala, J. et al.	2008	outdated (published earlier)
statins	18491405	Bonovas, S. et al.	2008	outdated (published earlier)
statins	23049713	Bansal, D. et al.	2012	outdated (published earlier)
smoking habits	37316851	Yang, X.W. et al.	2023	√updated with newly published datasets (n=28)
cigarette smoking	36762260	Al-Fayez, S. et al.	2023	n=17 prospective cohorts
tobacco	27075769	Waziry, R. et al.	2017	not prospective study
tobacco	19638245	Lee, P. N. et al.	2009	outdated (published earlier)
tobacco	25242554	Islami, F. et al.	2014	outdated (published earlier)
tobacco	19608952	Huncharek, M. et al.	2010	outdated (published earlier)
tobacco	28723351	De Nunzio, C. et al.	2015	review
tobacco	29576530	Brookman-May, S. D. et al.	2019	outdated (published earlier)
circulating 25-hydroxyvitamin D	24838848	Xu, Y. et al.	2014	√
circulating 25-hydroxyvitamin D	20629479	Chung, M. et al.	2009	outdated (published earlier)
circulating 25-hydroxyvitamin D	20473927	Gandini, S. et al.	2011	outdated (published earlier)
circulating 25-hydroxyvitamin D	30313003	Newberry, S. J. et al.	2014
circulating 25-hydroxyvitamin D	31038028	Petrou, S. et al.	2018	fewer datasets; lack of enough information
circulating 25-hydroxyvitamin D	30522147	Shahvazi, S. et al.	2019	fewer datasets
circulating 25-hydroxyvitamin D	19939760	Yin, L. et al.	2009	outdated (published earlier)
weight gain	26356247	Chen, Q. et al.	2016	√
weight gain	23942223	Golabek, T. et al.	2014	outdated (published earlier)
vasectomy	32772072	Cheng, S. et al.	2021	√
vasectomy	27075437	Tan, P. et al.	2016	outdated (published earlier)
vasectomy	26041315	Liu, L. H. et al.	2015	outdated (published earlier)
vasectomy	12496981	Dennis, L. K. et al.	2002	outdated (published earlier)
vasectomy	28715534	Bhindi, B. et al.	2017	fewer datasets
vasectomy	35633829	Baboudjian, M. et al.	2022	the same data
pesticide	31360689	Krstev, S. et al.	2019	√
pesticide	15688248	Van Maele-Fabry, G. et al.	2004	outdated (published earlier)
pesticide	27244877	Silva, J. F. et al.	2016	repeatedly using the same cohort data
pesticide	22948300	Ragin, C. et al.	2013	not prospective study; fewer databets
pesticide	26245248	Lewis-Mikhael, A. M. et al.	2015	fewer prospective datasets
pesticide	26644457	Lewis-Mikhael, A. M. et al.	2016	fewer datasets
IBD	33850767	Feng, D.C. et al.	2021	fewer datasets
IBD	37310514	Zhou, B.G. et al.	2023	√ more datasets
fish	37593679	Eshaghian, N. et al.	2023	√
fish	20844069	Szymanski, K.M. et al.	2010	outdated (published earlier)
milk	35334890	Gil, H. et al.	2022	fewer datasets
milk	35945656	Zhao, Z. et al.	2023	√ more datasets
cheese	35945656	Zhao, Z. et al.	2023	√ more datasets
cheese	37328108	Zhang et al.	2023	fewer datasets
green space	37474858	Li et al.	2023	√ more datasets
green space	35618130	Mohammad Javad Zare Sakhvidi et al.	2022	fewer datasets
cruciferous vegetable intake	37343525	Long et al.	2023	√ more datasets
cruciferous vegetable intake	22121852	Liu et al.	2011	fewer datasets
calcium channel blocker	35645169	Rotshild, V. et al.	2023	√ more datasets
calcium channel blocker	29514670	Cao, L. et al.	2018	fewer datasets
