# Supplementary material for: Risk factors for prostate cancer: An umbrella review of prospective observational studies and mendelian randomization analyses
Source: PLoS Med. 2024 Mar 15;21(3):e1004362. doi: 10.1371/journal.pmed.1004362 (PMC10980219; doi:10.1371/journal.pmed.1004362)
Supplement: S2 Table — IVs, instrumental variables; OR, odds ratio; CI, confidence interval; BMI, body mass index; IGF, insulin-like growth factor; IGFBP, IGF-binding protein; HDL, high-density lipoprotein; LDL, low-density lipoprotein; TG, triglyceride; CCB, calcium channel blockers; PCSK9, proprotein convertase subtilisin/kexin type 9; SHBG, sex-hormone binding globulin. (XLSX) [file pmed.1004362.s007.xlsx]

## Sheet: Sheet1
S2 Table. Selection of Mendelian randomization studies.
PMID	First author	Publication year	Exposure	Comments	Exposure sample size	Exposure population sourse	No. IVs	R-squared	F statistic	Cancer	Cases	Controls	Outcome population sourse	Units of estimate	OR(95%CI)	Main analysis p-value	Main analysis effect size	Main analysis CI lower	Main analysis CI upper
27061578	Benn M	2016	BMI	fewer IVs	100588	Copenhagen General Population Study, Copenhagen City Heart Study	5	0.004	43	Prostate	1576	42382	Copenhagen General Population Study, Copenhagen City Heart Study	10 kg/m²	2.46(0.34-18)	0.37	2.46	0.34	18
27427428	Gao C	2016	BMI	fewer IVs		GWAS/Locke et al, 2015	7	NA	NA	Prostate	14160	12724	GAME-ON	1 sd	1.01(0.84-1.21)	0.97	1.01	0.84	1.21
27427428	Gao C	2016	BMI	fewer IVs		GWAS/Locke et al, 2015	7	NA	NA	Prostate aggressive	4450	61600	GAME-ON	1 sd	1.11(0.85-1.44)	0.44	1.11	0.85	1.44
30733581	Gharahkhani P	2019	BMI	smaller case population	390628	UK Biobank	520	0.07	NA	Prostate	7532	131834	UK Biobank	1 sd	0.93(0.83-1.03)	0.154	0.93	0.83	1.03
31802111	Kazmi N	2019	BMI	smaller case population	681275	GWAS/Yengo et al, 2018	535	0.0566	76.39	Prostate	79148	61106	PRACTICAL, GAME-ON/ELLIPSE	1 sd	0.9(0.84-0.97)	0.003	0.9	0.84	0.97
31802111	Kazmi N	2019	BMI	smaller case population	681275	GWAS/Yengo et al, 2018	525	0.0566	76.39	Prostate aggressive	15167	58308	PRACTICAL, GAME-ON/ELLIPSE	1 sd	0.94(0.85-1.03)	0.19	0.94	0.85	1.03
34324486	Vithayathil, M	2021	BMI	smaller case population		UKB	312	0.041	NA	Prostate	79148	61106	Prostate Cancer Association Group to Investigate Cancer Associated Alterations in the Genome consortium	per 1 kg/m2 increase in BMI	0.97(0.94-0.99)	0.009	0.97	0.94	0.99
35042869	Amin	2022	BMI	smaller case population		UK Biobank	NA	NA	NA		79194	61112	PRACTICAL	1 sd increase	0.79(0.7-0.9)	0.000291	0.79	0.7	0.9
36558416	Nellie Y. Loh	2022	BMI	fewer IVs	374756	GWAS/Pulit et al. 2019	230	<0.001	NA	Prostate	79148	61106	GWAS/Schumacher FR et al.2018	1sd	0.91(0.85-0.98)	0.007	0.91	0.85	0.98
36558416	Nellie Y. Loh	2022	WHRadjBMI	fewer IVs	315284	GWAS/Pulit et al. 2019	97			Prostate	79148	61106	GWAS/Schumacher FR et al.2018		0.993(0.874-1.128)	0.92	0.993	0.874	1.128
37305903	Aurora Perez- Cornago	2023	BMI	√ larger sample size and number of IVs	694649	UK Biobank and GIANT	506	0.058	71.4-149.4	Prostate	85554	91972	PRACTICAL		0.92 (0.85-1.00)	0.047	0.92	0.85	1
37305903	Aurora Perez- Cornago	2023	BMI	√ larger sample size and number of IVs	694649	UK Biobank and GIANT	450	0.058	71.4-149.4	Prostate aggressive	15167	58308	PRACTICAL		0.97 (0.88-1.08)	0.59	0.97	0.88	1.08
37305903	Aurora Perez- Cornago	2023	BMI	√ larger sample size and number of IVs	694649	UK Biobank and GIANT	446	0.058	71.4-149.4	Prostate early-onset	6988	44256	PRACTICAL		0.96 (0.81-1.14)	0.65	0.96	0.81	1.14
27598322	Khankari NK	2016	adult height	smaller case population		GIANT	419	0.16		Prostate	14160	12724	GAME-ON	10 cm	1.03(0.92-1.15)	0.642	1.03	0.92	1.15
27598322	Khankari NK	2016	adult height	smaller case population		GIANT	419	0.16		Prostate aggressive	4446	12724	GAME-ON	10 cm	0.98(0.84-1.15)	0.822	0.98	0.84	1.15
30355295	Lai FY	2018	adult height	smaller case population		GWAS/Wood et al, 2014	691			Prostate	7462	184694	UK Biobank	1 sd	0.99(0.94-1.04)		0.99	0.94	1.04
29581483	Ong JS	2018	adult height	smaller case population	438870	UK Biobank	2059	0.11		Prostate	7835	264638	UK Biobank	1 sd	0.998(0.918-1.086)	0.969	0.998	0.918	1.086
31802111	Kazmi N	2019	adult height	√ latest and largest	253288	GWAS/Wood et al, 2014	433	0.1201	79.71	Prostate	79148	61106	PRACTICAL, GAME-ON/ELLIPSE	1 sd	1.02(0.97-1.07)	0.5	1.02	0.97	1.07
31802111	Kazmi N	2019	adult height	√ latest and largest	253288	GWAS/Wood et al, 2014	426	0.1201	79.71	Prostate aggressive	15167	58308	PRACTICAL, GAME-ON/ELLIPSE	1 sd	1.07(1.01-1.15)	0.03	1.07	1.01	1.15
36030285	Chao Chen	2023	birth weight	fewer case sample	>512590	GWAS/Horikoshi et al 2016	36	<0.05	81695.1	Prostate	3269	459664	MRC-IEU	high vs low	0.99 (0.98-1.01)	0.17	0.99	0.98	1.01
27427428	Gao C	2016	birth weight	outdated (published earlier)	69308	GWAS/Horikoshi et al, 2013	7	0.0032-0.0152	NA	Prostate	14160	12724	GAME-ON	1 sd	1.33(0.96-1.82)	0.082	1.33	0.96	1.82
27427428	Gao C	2016	birth weight	outdated (published earlier)		GWAS/Horikoshi et al, 2013	7	0.0032-0.0152	NA	Prostate aggressive	4450	61600	GAME-ON	1 sd	1.63(1.03-2.57)	0.037	1.63	1.03	2.57
31802111	Kazmi N	2019	birth weight	√ more IVs	143677	GWAS/Horikoshi et al, 2016	46	0.0169	53.54	Prostate	79148	61106	PRACTICAL, GAME-ON/ELLIPSE	1 sd	1.03(0.89-1.18)	0.73	1.03	0.89	1.18
31802111	Kazmi N	2019	birth weight	√ more IVs	143677	GWAS/Horikoshi et al, 2016	45	0.0169	53.54	Prostate aggressive	15167	58308	PRACTICAL, GAME-ON/ELLIPSE	1 sd	1.12(0.92-1.35)	0.26	1.12	0.92	1.35
27427428	Gao C	2016	Waist-hip ratio	fewer IVs		GWAS/Heid et al, 2010	14			Prostate	14160	12724	GAME-ON	1 sd	1.02(0.72-1.46)	0.9	1.02	0.72	1.46
27427428	Gao C	2016	Waist-hip ratio	fewer IVs		GWAS/Heid et al, 2010	14			Prostate aggressive	4450	61600	GAME-ON	1 sd	1.19(0.71-1.98)	0.51	1.19	0.71	1.98
31802111	Kazmi N	2019	Waist-hip ratio	√ more IVs	212244	GWAS/Shungin et al, 2015	31	0.0065	44.95	Prostate	79148	61106	PRACTICAL, GAME-ON/ELLIPSE	1 sd	0.92(0.78-1.08)	0.3	0.92	0.78	1.08
31802111	Kazmi N	2019	Waist-hip ratio	√ more IVs	212244	GWAS/Shungin et al, 2015	28	0.0065	44.95	Prostate aggressive	15167	58308	PRACTICAL, GAME-ON/ELLIPSE	1 sd	0.89(0.7-1.13)	0.33	0.89	0.7	1.13
30352818	Adams C	2019	Fasting glucose	smaller case population	24925	GWAS/Kettunen et al, 2016	NA			Prostate	44825	27904	PRACTICAL	1 sd	1.021(0.866-1.203)	0.806821	1.021	0.866	1.203
31908803	Au Yeung SL	2019	Fasting glucose	fewer IVs	67506	MAGIC	11		79.8	Prostate	79148	61106	PRACTICAL	1 mmol/L	0.93(0.73-1.17)		0.93	0.73	1.17
31802111	Kazmi N	2019	Fasting glucose	fewer IVs	133010	GWAS/Scott et al, 2012	15	0.0052	46.65	Prostate	79148	61106	PRACTICAL, GAME-ON/ELLIPSE	1 sd	0.89(0.62-1.28)	0.54	0.89	0.62	1.28
31802111	Kazmi N	2019	Fasting glucose	fewer IVs	133010	GWAS/Scott et al, 2012	15	0.0052	46.65	Prostate aggressive	15167	58308	PRACTICAL, GAME-ON/ELLIPSE	1 sd	0.9(0.62-1.3)	0.56	0.9	0.62	1.3
32349989	Yuan S	2020	Fasting glucose	√ latest, more Ivs, and largest R-square	133010	MAGIC	35	0.048		Prostate	7872	292606	UK Biobank	1 sd	0.97(0.81-1.17)	0.766	0.97	0.81	1.17
31908803	Au Yeung SL	2019	Type 2 diabetes	√	898130	DIAGRAM	112		72.4	Prostate	79148	61106	PRACTICAL	1 unit in log odds	1.02(0.97-1.07)		1.02	0.97	1.07
32349989	Yuan S	2020	Type 2 diabetes	smaller case population	898130	DIAGRAM	399	0.174		Prostate	7872	292606	UK Biobank	1 unit in log odds	0.97(0.93-1.01)	0.108	0.97	0.93	1.01
30927373	Goto A	2019	Diabetes susceptibility	fewer IVs	3699	Japan Public Health Center-based Prospective Study	29	0.0473		Prostate	294	3699	Japan Public Health Center-based Prospective Study	Per doubling in the odds	1.13(0.91-1.4)		1.13	0.91	1.4
31908803	Au Yeung SL	2019	HbA1c (%) reduction	outdated (published earlier)	123665	International HapMap Project Phase 2 reference panel	19		60.5	Prostate	79148	61106	PRACTICAL	0.01	0.9(0.58-1.4)		0.9	0.58	1.4
31908803	Au Yeung SL	2019	HbA1c (%) reduction	outdated (published earlier)	123665	MAGIC	9			Prostate	79148	61106	PRACTICAL	1% decrease	0.6(0.19-1.85)		0.6	0.19	1.85
32748028	Luo S	2020	HbA1c (%) reduction	√ more IVs	123665	MAGIC	13			Prostate	8970	398757	UK Biobank	1% decrease	0.81(0.52-1.28)	0.37	0.81	0.52	1.28
32748028	Luo S	2020	HbA1c (%) reduction	√ more IVs	123665	MAGIC	13			Prostate	79148	61106	PRACTICAL	1% decrease	0.85(0.41-1.78)	0.66	0.85	0.41	1.78
32717139	Larsson SC	2020	IGF-1	outdated (published earlier)	358072	UK Biobank	416	0.094	80.9	Prostate	7872	160876	UK Biobank	1 sd	1.1(1-1.21)	0.04	1.1	1	1.21
32717139	Larsson SC	2020	IGF-1	outdated (published earlier)	358072	UK Biobank	416	0.094	80.9	Prostate	79148	61106	PRACTICAL	1 sd	1.03(0.97-1.09)	0.41	1.03	0.97	1.09
32717139	Larsson SC	2020	IGF-1	outdated (published earlier)	358072	UK Biobank	336			Prostate	5408	103939	BioBank Japan	1 sd	1.08(0.95-1.22)	0.24	1.08	0.95	1.22
27225428	Carolina Bonilla	2016	IGF-1	outdated (published earlier)			56			Prostate	22992	22936
35726641	Watts E	2022	IGF-I	√ latest and large case population	158444	GWAS/Neale lab UKB, 2019	154	0.087		Prostate	79148	61106	PRACTICAL, GAME-ON/ELLIPSE	1 sd	1.07(1-1.15)	0.05	1.07	1	1.15
35726641	Watts E	2022	IGF-I	/	158444	GWAS/Neale lab UKB, 2019	154	0.087		Prostate aggressive	15167	58308	PRACTICAL, GAME-ON/ELLIPSE	1 sd	1.1(1.01-1.2)	0.04	1.1	1.01	1.2
35726641	Watts E	2022	IGF-I	/	158444	GWAS/Neale lab UKB, 2019	154	0.087		Prostate early-onset	6988	44256	PRACTICAL, GAME-ON/ELLIPSE	1 sd	1.13(0.98-1.3)	0.08	1.13	0.98	1.3
30072546	Tan VY	2018	IGFBP-3	outdated (published earlier)	18995	GWAS/Teumer et al, 2016	4			Prostate	44825	27904	GWAS/Schumacher et al, 2018	1 sd	1.12(0.91-1.36)	0.18	1.12	0.91	1.36
30072546	Tan VY	2018	IGFBP-3	outdated (published earlier)	18995	GWAS/Teumer et al, 2016	4			Prostate advanced	6263	27235	GWAS/Schumacher et al, 2018	1 sd	1.16(0.87-1.55)	0.19	1.16	0.87	1.55
35726641	Watts E	2022	IGFBP-3	√ updated						Prostate					1.08(1.04-1.11)		1.08	1.04	1.11
36923697	Yi Lu	2023	Blood and toenail selenium	√ more updated	4162	GWAS/Marilyn et al.2015	22			Prostate	79148	61106	PRACTICAL		0.996 (0.975-1.017)	0.676	0.996	0.975	1.107
36923697	Yi Lu	2023	Blood selenium	√ more updated	2603	GWAS/David et al.2013	12			Prostate	79148	61106	PRACTICAL		0.985 (0.946-1.025)	0.458	0.985	0.946	1.025
31802111	Kazmi N	2019	circulating selenium	fewer IVs	9639	GWAS/Cornelis et al, 2015	2	0.0144	99	Prostate	79148	61106	PRACTICAL, GAME-ON/ELLIPSE	1 sd	1(0.98-1.01)	0.47	1	0.98	1.01
31802111	Kazmi N	2019	circulating selenium	fewer IVs	9639	GWAS/Cornelis et al, 2015	2	0.0144	99	Prostate aggressive	15167	58308	PRACTICAL, GAME-ON/ELLIPSE	1 sd	1(0.98-1.02)	0.97	1	0.98	1.02
29788239	Yarmolinsky J	2018	circulating selenium	fewer IVs		GWAS/Evans et al, 2013, Cornelis et al, 2015	11	2.5-5.0%	11.8-24.2	Prostate	44825	27904	PRACTICAL	114 lg/L	1.01(0.89-1.13)	0.93	1.01	0.89	1.13
29788239	Yarmolinsky J	2018	circulating selenium	fewer IVs		GWAS/Evans et al, 2013, Cornelis et al, 2015	11	2.5-5.0%	11.8-24.2	Prostate advanced	6263	27235	PRACTICAL	114 lg/L	1.21(0.98-1.49)	0.07	1.21	0.98	1.49
37352282	Bangbei Wan	2023	leukocyte telomere length	√ larger outcome population	472174	GWAS/IEU	124	<0.001	27.34-189.45	Prostate	79148	61106	European Molecular Biology Laboratory’s European Bioinformatics Institute cohort		1.368 (1.247-1.500)	2.84e-11	1.368	1.247	1.5
37352282	Bangbei Wan	2023	leukocyte telomere length	/	472174	GWAS/IEU	129	<0.001	27.34-189.45	Prostate	6311	88902	FinnGen biobank		1.503 (1.243-1.816)	2.57e-05	1.503	1.243	1.816
37352282	Bangbei Wan	2023	leukocyte telomere length	/	472174	GWAS/IEU	128	<0.001	27.34-189.45	Prostate	6311	74685	FinnGen biobank		1.722 (1.427-2.077)	1.48e-08	1.722	1.427	2.077
37352282	Bangbei Wan	2023	leukocyte telomere length	/	472174	GWAS/IEU	123	<0.001	27.34-189.45	Prostate	79148	61106	IEU OpenGWAS		1.358 (1.242-1.484)	1.73e-11	1.358	1.242	1.484
34611362	Codd	2021	leukocyte telomere length	smaller outcome population	472174	GWAS/Codd et al, 2021	197	0.0454	NA	Prostate	11349		UKB	per s.d. longer genetically determined LTL	1.71(1.47-2)		1.71	1.47	2
28241208	Haycock P	2017	leukocyte telomere length	fewer IVs		GWAS/Codd et al, 2013, Pooley et al, 2013, Mangino et al, 2012, GWAS/Gu et al, 2011, Levy et al, 2010	11	0.021	18	Prostate	22297	22323	PRACTICAL	1 sd	1.12(0.96-1.3)	0.1533	1.12	0.96	1.3
31444995	Kuo CL	2019	leukocyte telomere length	fewer IVs		Meta-analysis/Haycock et al, 2017 using the summary data of GWAS/Mangino et al, 2012	13	0.0223		Prostate 60 and older	6792	121897	UK Biobank	250-base pair	1.1(1.01-1.21)	0.0377	1.1	1.01	1.21
31444995	Kuo CL	2019	leukocyte telomere length	fewer IVs		Meta-analysis/Haycock et al, 2017 using the summary data of GWAS/Mangino et al, 2012	13	0.0223		Prostate younger than 60	259	53037	UK Biobank	250-base pair	1.19(0.85-1.67)	0.32	1.19	0.85	1.67
31444995	Kuo CL	2019	leukocyte telomere length	fewer IVs		Meta-analysis/Haycock et al, 2017 using the summary data of GWAS/Mangino et al, 2012	13	0.0223		Prostate	7051	174934	UK Biobank	250-base pair	1.13(1.03-1.25)	0.0105	1.13	1.03	1.25
32109421	Li C	2020	leukocyte telomere length	fewer IVs	78592	EPIC-InterAct, EPIC-CVD, ENGAGE consortium	52	0.0293		Prostate	7168		UK Biobank	1 sd decrease	0.6531(-)	0.0019	0.6531
26138067	Zhang C	2015	leukocyte telomere length	fewer IVs		GWAS/Codd et al, 2013, Pooley et al, 2013, Mangino et al, 2012	9	0.016		Prostate	14160	12724	GAME-ON	1 kb	1.21(0.99-1.46)	0.06	1.21	0.99	1.46
26138067	Zhang C	2015	leukocyte telomere length	fewer IVs		GWAS/Codd et al, 2013, Pooley et al, 2013, Mangino et al, 2012	9	0.016		Prostate aggressive	4450	12724	GAME-ON	1 kb	1.1(0.83-1.45)	0.52	1.1	0.83	1.45
33193711	Gao Y	2020	leukocyte telomere length	fewer IVs			17	0.0137		Prostate					0.94(0.91-0.98)		0.94	0.91	0.98
31981976	Xu J	2020	leukocyte telomere length	smaller case population			10			Prostate	1889		cohort in the University of Texas MD Anderson Cancer Center
32659681	Cheng WW	2020	25-hydroxyvitamin D	fewer IVs	1813	GWAS/Anderson et al, 2014	8			Prostate			UK Biobank	1 sd	1.0001(0.9998-1.0002)	0.56	1.0001	0.9998	1.0002
29089348	Dimitrakopoulou V	2017	25-hydroxyvitamin D	fewer IVs			4	0.05		Prostate	22898	23054	PRACTICAL	25 nmol/L	0.89(0.77-1.02)	0.08	0.89	0.77	1.02
29089348	Dimitrakopoulou V	2017	25-hydroxyvitamin D	fewer IVs			4	0.05		Prostate	14159	12712	GAME-ON	25 nmol/L	1.08(0.88-1.33)	0.47	1.08	0.88	1.33
29089348	Dimitrakopoulou V	2017	25-hydroxyvitamin D	fewer IVs			4	0.05		Prostate aggressive	4445	12724	GAME-ON	25 nmol/L	1.14(0.85-1.54)	0.38	1.14	0.85	1.54
30597039	Jiang X	2018	25-hydroxyvitamin D	fewer IVs	122123	SUNLIGHT	6	0.0284	387	Prostate	79148	61106	OncoArray	25 nmol/L	1(0.93-1.07)	0.99	1	0.93	1.07
30597039	Jiang X	2018	25-hydroxyvitamin D	fewer IVs	122123	SUNLIGHT	6	0.0284	387	Prostate advanced	15167	58308	OncoArray	25 nmol/L	1.02(0.9-1.16)	0.72	1.02	0.9	1.16
31802111	Kazmi N	2019	25-hydroxyvitamin D	fewer IVs	42024	MR/Vimaleswaran et al, 2013	4	0.0235	253.15	Prostate	79148	61106	PRACTICAL, GAME-ON/ELLIPSE	1 sd	1(0.97-1.03)	0.9	1	0.97	1.03
31802111	Kazmi N	2019	25-hydroxyvitamin D	fewer IVs	42024	MR/Vimaleswaran et al, 2013	4	0.0235	253.15	Prostate aggressive	15167	58308	PRACTICAL, GAME-ON/ELLIPSE	1 sd	1(0.93-1.08)	0.95	1	0.93	1.08
30508204	Ong JS	2018	25-hydroxyvitamin D	fewer IVs		MR/Dimitrakopoulou et al, 2017, Manousaki et al, 2017, Vimaleswaran et al, 2013	5	0.036	>30	Prostate	7532		UK Biobank	20 nmol/l	0.91(0.8-1.05)	0.19	0.91	0.8	1.05
30508204	Ong JS	2018	25-hydroxyvitamin D	fewer IVs		MR/Dimitrakopoulou et al, 2017, Manousaki et al, 2017, Vimaleswaran et al, 2013	5	0.036	>30	Prostate	86726	194384	UK Biobank, PRACTICAL	20 nmol/l	0.96(0.89-1.04)		0.96	0.89	1.04
32918767	Ye Y	2020	25-hydroxyvitamin D	√ the latest with more IVs	417580	GWAS/Revez et al, 2020	145	0.075		Prostate			GWAS/Schumacher et al, 2018	1 sd	0.9945(0.9812-1.0079)	0.4171	0.9945	0.9812	1.0079
37237487	Yongle Zhan	2023	alcohol	smaller sample size	462346	GWAS/ukb	87	0.0208	113.08	Prostate	79148	61106	PRACTICAL and GAME-ON/ELLIPSE		0.89(0.80-0.99)	0.038	0.89	0.8	0.99
37237487	Yongle Zhan	2023	alcohol	smaller sample size	2658	GWAS/ukb	6	0.0411	18.96	Prostate	3343	3315	ChinaPCa		1.11(1.00-1.23)	0.049	1.11	1	1.23
31802111	Kazmi N	2019	alcohol	fewer IVs	941280	GWAS/Liu et al, 2019	77	0.0056	68.35	Prostate	79148	61106	PRACTICAL, GAME-ON/ELLIPSE	1 sd	0.96(0.72-1.28)	0.77	0.96	0.72	1.28
31802111	Kazmi N	2019	alcohol	fewer IVs	941280	GWAS/Liu et al, 2019	76	0.0056	68.35	Prostate aggressive	15167	58308	PRACTICAL, GAME-ON/ELLIPSE	1 sd	0.94(0.66-1.35)	0.75	0.94	0.66	1.35
32701947	Larsson SC	2020	alcohol	√ more updated with more Ivs	941280	GWAS/Liu et al, 2019	91	0.2-0.3%		Prostate	79148	61106	PRACTICAL	1 sd	0.96(0.74-1.24)	0.753	0.96	0.74	1.24
32701947	Larsson SC	2020	alcohol	/	941280	GWAS/Liu et al, 2019	94	0.2-0.3%	19-29	Prostate	7872	160876	UK Biobank	1 sd	0.91(0.62-1.34)	0.63	0.91	0.62	1.34
27643404	Brunner	2017	alcohol	outdated (published earlier)
31802111	Kazmi N	2019	coffee consumption	fewer IVs	91462	GWAS/Cornelis et al, 2015	4	0.0045	103.79	Prostate	79148	61106	PRACTICAL, GAME-ON/ELLIPSE	1 sd	1.16(0.86-1.56)	0.32	1.16	0.86	1.56
31802111	Kazmi N	2019	coffee consumption	fewer IVs	91462	GWAS/Cornelis et al, 2015	4	0.0045	103.79	Prostate aggressive	15167	58308	PRACTICAL, GAME-ON/ELLIPSE	1 sd	1.22(0.88-1.69)	0.24	1.22	0.88	1.69
31412118	Ong JS	2019	coffee consumption	smaller sample	392082	UK Biobank	35	0.00825		Prostate	86726	192946	UK Biobank, GWAS/Schumacher et al, 2018	1 cup/day	0.91(0.83-0.99)		0.91	0.83	0.99
31412118	Ong JS	2019	coffee consumption	smaller sample	392081	UK Biobank	35	0.00825		Prostate	79194	61112	GWAS/Schumacher et al, 2018	1 cup/day	0.96(0.84-1.08)		0.96	0.84	1.08
31412118	Ong JS	2019	coffee consumption	smaller sample	392080	UK Biobank	35	0.00825		Prostate	7532	131834	UK Biobank	1 cup/day	0.86(0.76-0.98)	0.02	0.86	0.76	0.98
34371827	Wang M	2021	coffee consumption	√ more updated with larger sample		GWAS/Zhong 2019	15	NA	NA	Prostate	79194	61112	PRACTICAL	1% coffee consumption change	1.001(0.997-1.005)	0.65	1.001	0.997	1.005
27741566	Taylor	2017	coffee consumption	outdated (published earlier); fewer IVs			2			Prostate	46687		PRACTICAL	OR per additional coffee increasing allele	1.01(0.98-1.03)		1.01	0.98	1.03
31802111	Kazmi N	2019	dairy products (milk intake)	fewer IVs	74241	MR/Mørup Bergholdt et al, 2018	1	0.0052	388.87	Prostate	79148	61106	PRACTICAL, GAME-ON/ELLIPSE	1 sd	1(0.97-1.03)	0.92	1	0.97	1.03
31802111	Kazmi N	2019	dairy products (milk intake)	√ more relevant	74241	MR/Mørup Bergholdt et al, 2018	1	0.0052	388.87	Prostate aggressive	15167	58308	PRACTICAL, GAME-ON/ELLIPSE	1 sd	0.99(0.94-1.05)	0.81	0.99	0.94	1.05
33261611	Larsson SC	2020	milk	not very accurate			2 proxy
32447398	Saviano	2021	yogurt/milk	not MR
36923697	Yi Lu	2023	serun iron	fewer IVs	23986	GWAS/Beben et al.2014	2			Prostate	79148	61106	PRACTICAL		1.058 (1.002-1.116)	0.0403	1.058	1.002	1.116
36561528	Jiacheng Ying	2022	serum iron	fewer IVs	48972	GISC	3	0.0387	46.9-2126.74	Prostate	79148	61106	PRACTICAL	1sd	0.91 (0.84-0.99)	0.035	0.91	0.84	0.99
31802111	Kazmi N	2019	serum iron	√ more IVs and larger case population	72958	GWAS/Benyamin et al, 2015	5	0.022	328.85	Prostate	79148	61106	PRACTICAL, GAME-ON/ELLIPSE	1 sd	0.92(0.86-0.98)	0.007	0.92	0.86	0.98
31802111	Kazmi N	2019	serum iron	√ more IVs and larger case population	72958	GWAS/Benyamin et al, 2015	5	0.022	328.85	Prostate aggressive	15167	58308	PRACTICAL, GAME-ON/ELLIPSE	1 sd	0.92(0.84-1.02)	0.1	0.92	0.84	1.02
32092884	Yuan S	2020	serum iron	fewer IVs	48972	GWAS/Benyamin et al, 2014	3	0.034		Prostate	7872		UK Biobank	1 sd	1.1(0.91-1.33)	0.34	1.1	0.91	1.33
31802111	Kazmi N	2019	phosphorous	fewer IVs	16264	GWAS/Kestenbaum et al, 2010	4	0.0152	62.82	Prostate	79148	61106	PRACTICAL, GAME-ON/ELLIPSE	1 sd	1.03(0.9-1.18)	0.69	1.03	0.9	1.18
31802111	Kazmi N	2019	phosphorous	fewer IVs	16264	GWAS/Kestenbaum et al, 2010	4	0.0152	62.82	Prostate aggressive	15167	58308	PRACTICAL, GAME-ON/ELLIPSE	1 sd	1.09(0.85-1.41)	0.5	1.09	0.85	1.41
34617559	Lv	2022	circulating phosphorous	√ larger sample size and more IVs	291408	GWAS/UKB, Sinnott-Armstrong et al, 2021	125	NA	NA	Prostate	79148	61106	PRACTICAL, GAME-ON/ELLIPSE	1 sd	1.19(1.09-1.31)	0.000182	1.19	1.09	1.31
31802111	Kazmi N	2019	serum calcium	√ larger outcome population	61079	GWAS/O’Seaghdha et al, 2013	5	0.0065	79.85	Prostate	79148	61106	PRACTICAL, GAME-ON/ELLIPSE	1 sd	0.66(0.38-1.14)	0.14	0.66	0.38	1.14
31802111	Kazmi N	2019	serum calcium	√ larger outcome population	61079	GWAS/O’Seaghdha et al, 2013	5	0.0065	79.85	Prostate aggressive	15167	58308	PRACTICAL, GAME-ON/ELLIPSE	1 sd	0.94(0.36-2.42)	0.89	0.94	0.36	2.42
30306355	Yarmolinsky J	2018	serum calcium	smaller case population	39400	GWAS/O’Seaghdha et al, 2013	5	0.0071	86.2	Prostate	44825	27904	PRACTICAL	1 sd	0.83(0.63-1.08)	0.12	0.83	0.63	1.08
30306355	Yarmolinsky J	2018	serum calcium	smaller case population	39400	GWAS/O’Seaghdha et al, 2013	5	0.0071	86.2	Prostate advanced	6263	27235	PRACTICAL	1 sd	0.98(0.57-1.7)	0.93	0.98	0.57	1.7
32895918	Titova O	2020	short sleep duration	√ more IVs	411934	UK Biobank	27			Prostate	7872	359714	UK Biobank	1 unit in log odds	1.08(0.86-1.37)	0.505	1.08	0.86	1.37
32895918	Titova O	2020	long sleep duration	/	411934	UK Biobank	8			Prostate	7872	359714	UK Biobank	1 unit in log odds	0.8(0.63-1.02)	0.072	0.8	0.63	1.02
32895918	Titova O	2020	continuous sleep duration	/	411934	UK Biobank	77			Prostate	7872	359714	UK Biobank	1 hour	0.8(0.6-1.07)	0.128	0.8	0.6	1.07
31802111	Kazmi N	2019	sleep duration	smaller population	91105	GWAS/Doherty et al, 2018	7	0.0038	49.29	Prostate	79148	61106	PRACTICAL, GAME-ON/ELLIPSE	1 sd	1(0.8-1.24)	0.97	1	0.8	1.24
31802111	Kazmi N	2019	sleep duration	smaller population	91105	GWAS/Doherty et al, 2018	7	0.0038	49.29	Prostate aggressive	15167	58308	PRACTICAL, GAME-ON/ELLIPSE	1 sd	1(0.73-1.38)	0.98	1	0.73	1.38
33619316	Yuan S	2021	education attainment	√	1131881	GWAS/Lee et al, 2018	663	NA	NA	Prostate	79148	61106	GWAS/Schumacher et al, 2018	1 sd	1.1(1.01-1.21)	0.04	1.1	1.01	1.21
34778177	Wang M	2021	education attainment	the same	1131881	GWAS/Lee et al, 2018	759		approximately 45	Prostate	79148	61106	GWAS/Schumacher et al, 2018	1 sd	1.14(1.05-1.25)	0.003	1.14	1.05	1.25
35061662	Bryony L. Hayes	2022	bioavailable testosterone	/	184205	UK Biobank	64	0.025	36.8-143.4	Prostate	79148	61106	ELLIPSE&PRACTICAL		1.22(1.08-1.37)	0.00113	1.22	1.08	1.37
36482455	Junke Chang	2022	bioavailable testosterone	√ more updated	184205	GWAS/Hayes BL et al.2018	52	<0.01		Prostate	79148	61106	PRACTICAL		1.17(1.09-1.26)	2.51e-05	1.17	1.09	1.26
32042192	Ruth KS	2020	bioavailable testosterone men	smaller case population	178782	UK Biobank	123			Prostate	67158	48350	PRACTICAL	1 sd	1.23(1.13-1.33)	3.7e-07	1.23	1.13	1.33
36482455	Junke Chang	2022	testerosteron	smaller population	199569	GWAS/Hayes BL et al.2018	129	<0.01		Prostate	79148	61106	PRACTICAL		1.0095(0.9259-1.1006)	0.8309	1.0095	0.9259	1.1006
32042192	Ruth KS	2020	testosterone men (cluster analysis)	smaller population	178782	UK Biobank	118			Prostate	67158	48350	PRACTICAL	1 sd	1.28(1.15-1.42)	7.2e-06	1.28	1.15	1.42
32042192	Ruth KS	2020	total testosterone men	smaller population	194453	UK Biobank	225			Prostate	67158	48350	PRACTICAL	1 sd	1.02(0.95-1.09)	0.66	1.02	0.95	1.09
35579976	Watts	2022	total testosterone	smaller population	194453	GWAS/Ruth et al, 2020	122			Prostate	79148	61106	PRACTICAL	1 sd	0.97(0.89-1.07)	0.58	0.97	0.89	1.07
35579976	Watts	2022	total testosterone	smaller population	194453	GWAS/Ruth et al, 2020	122			Prostate aggressive	15167	58308	PRACTICAL	1 sd	0.99(0.89-1.11)	0.92	0.99	0.89	1.11
35579976	Watts	2022	total testosterone	smaller population	194453	GWAS/Ruth et al, 2020	122			Prostate early-onset	6988	44256	PRACTICAL	1 sd	0.99(0.84-1.16)	0.88	0.99	0.84	1.16
35061662	Bryony L. Hayes	2022	total testosterone	√ more updated with larger population	200159	UK Biobank	119	0.048	36.8-143.4	Prostate	79148	61106	ELLIPSE&PRACTICAL		0.97(0.86-1.07)	0.482	0.97	0.86	1.07
35579976	Watts	2022	SHBG	fewer IVs	194453	GWAS/Ruth et al, 2020	168			Prostate	79148	61106	PRACTICAL	1 sd	0.91(0.76-1.08)	0.29	0.91	0.76	1.08
35579976	Watts	2022	SHBG	fewer IVs	194453	GWAS/Ruth et al, 2020	168			Prostate aggressive	15167	58308	PRACTICAL	1 sd	0.91(0.74-1.11)	0.35	0.91	0.74	1.11
35579976	Watts	2022	SHBG	fewer IVs	194453	GWAS/Ruth et al, 2020	168			Prostate early-onset	6988	44256	PRACTICAL	1 sd	0.9(0.66-1.23)	0.5	0.9	0.66	1.23
32042192	Ruth KS	2020	SHBG	√ more IVs	180726	UK Biobank	347			Prostate	67158	48350	PRACTICAL	1 sd	0.91(0.8-1.04)	0.16	0.91	0.8	1.04
32042192	Ruth KS	2020	SHBG	√ more IVs	180726	UK Biobank	353			Prostate	67158	48350	PRACTICAL	1 sd	0.91(0.8-1.04)	0.18	0.91	0.8	1.04
35061662	Bryony L. Hayes	2022	SHBG	fewer IVs	185221	UK Biobank	162	0.109	36.8-143.4	Prostate	79148	61106	ELLIPSE&PRACTICAL		0.91(0.76-1.09)	0.306	0.91	0.76	1.09
36524281	Bangbei Wan	2023	SHBG	fewer IVs	185221	GWAS/IEU	165	<0.001	12.76-105.02	Prostate	79148	61106	IEU OpenGWAS	1 sd	0.944(0.897-0.993)	0.027	0.944	0.897	0.993
27044414	Bonilla	2016	pubertal development	fewer IVs		GWAS/Perry et al, 2014, Cousminer et al, 2014	13
28436984	Day FR	2017	puberty timing	√ more IVs	329345	ReproGen, 23andME, UK Biobank	375			Prostate	20219	20440	PRACTICAL	1 year	0.925(0.876-0.976)	0.00449	0.925	0.876	0.976
35061662	Hayes	2022	chronotyoe	fewer IVs	697828(all);205527(male)	GWAS/Jones et al, 2019	190	0.017	17.18	Prostate	79148	61106	PRACTICAL	per category increase	0.897(0.83-0.97)	NA	0.897	0.83	0.97
33878190	Sun X	2021	morning chronotyoe	√ more IV and larger R-square	697828	GWAS/Jones et al, 2019	268	0.0962	29.8-429.6	Prostate	79148	61106	PRACTICAL	1 h earlier	0.71(0.54-0.94)	0.019	0.71	0.54	0.94
35061662	Bryony L. Hayes	2022	morning-preference	the same	205527	UK Biobank	195	0.017	17.18	Prostate	79148	61106	ELLIPSE&PRACTICAL	1sd	0.90(0.83-0.97)	0.00931	0.9	0.83	0.97
26992435	Bull C	2016	HDL	outdated (published earlier)	＞188577	GWAS/Teslovich et al, 2010, Global Lipids Genetics et al, 2013, Do et al, 2013, Isaacs et al, 2013	36	0.009	37.6						0.99(0.84-1.17)	0.9	0.99	0.84	1.17
35085228	Ioannidou, A	2022	HDL	√ more IVs	167020	GWAS/Neale lab UKB, 2020	124	0.36		Prostate	79148	61106	PRACTICAL	1 sd increase	0.994(0.942-1.051)	0.411	0.994	0.942	1.051
35085228	Ioannidou, A	2022	HDL	/	167020	GWAS/Neale lab UKB, 2020	124	0.36		Prostate advanced	15167	58308	PRACTICAL		0.977(0.905-1.051)	0.552	0.977	0.905	1.051
35085228	Ioannidou, A	2022	HDL	/	167020	GWAS/Neale lab UKB, 2020	124	0.36		Prostate early-onset	6988	44256	PRACTICAL		0.989(0.816-1.104)	0.847	0.989	0.816	1.104
26992435	Bull C	2016	LDL	outdated (published earlier)	＞188577	GWAS/Teslovich et al, 2010, Global Lipids Genetics et al, 2013, Do et al, 2013, Isaacs et al, 2013	11	0.003	14.11	Prostate	22249	22133	PRACTICAL	1 sd increase	1.24(0.9-1.69)	0.18	1.24	0.9	1.69
35085228	Ioannidou, A	2022	LDL	√ more IVs	167020	GWAS/Neale lab UKB, 2020	72	0.29		Prostate	79148	61106	PRACTICAL	1 sd increase	1.088(1.01-1.162)	0.016	1.088	1.01	1.162
35085228	Ioannidou, A	2022	LDL	/	167020	GWAS/Neale lab UKB, 2020	72	0.29		Prostate advanced	15167	58308	PRACTICAL		1.067(0.97-1.74)	0.191	1.067	0.97	1.74
35085228	Ioannidou, A	2022	LDL	/	167020	GWAS/Neale lab UKB, 2020	72	0.29		Prostate early-onset	6988	44256	PRACTICAL		1.226(1.037-1.451)	0.017	1.226	1.037	1.451
26992435	Bull C	2016	TG	outdated (published earlier)	＞188577	GWAS/Teslovich et al, 2010, Global Lipids Genetics et al, 2013, Do et al, 2013, Isaacs et al, 2013	15	0.25	9.76						1.09(0.8-1.5)	0.57	1.09	0.8	1.5
35085228	Ioannidou, A	2022	TG	√ more IVs	167020	GWAS/Neale lab UKB, 2020	96	0.29		Prostate	79148	61106	PRACTICAL	1 sd increase	1.026(0.961-1.105)	0.449	1.026	0.961	1.105
35085228	Ioannidou, A	2022	TG	/	167020	GWAS/Neale lab UKB, 2020	96	0.29		Prostate advanced	15167	58308	PRACTICAL		1.004(0.923-1094)	0.921	1.004	0.923	1094
35085228	Ioannidou, A	2022	TG	/	167020	GWAS/Neale lab UKB, 2020	96	0.29		Prostate early-onset	6988	44256	PRACTICAL		1.223(1.041-1.438)	0.015	1.223	1.041	1.438
35538486	Xin	2022	circulating vitamin E	smaller population	5006	GWAS/Major et al, 2011	3	0.017	NA	Prostate	79148	61106	PRACTICAL	1 sd	0.85 (0.59-1.23)	0.39	0.85	0.59	1.23
37441531	Jiahao Zhu	2023	vitamin E	√ more IVs and larger sample size	64979	UK Biobank	12	0.0043	23.1775	Prostate	6311	74685	FinnGen Biobank	1 sd	1.0191(0.6948-1.4949)	0.686764	1.0191	0.6948	1.4949
32701947	Larsson	2020	smoking	smaller population	1232091	GWAS/Liu et al, 2019	350	~2.3%	NA	Prostate	79148	61106	PRACTICAL	1 sd	0.90 (0.83-0.98)	0.01	0.9	0.83	0.98
37237487	Yongle Zhan	2023	ever smoking	smaller population	461066	GWAS/ukb	79	0.0016	9.29	Prostate	79148	61106	PRACTICAL and GAME-ON/ELLIPSE		1.05(0.75-1.48)	0.77	1.05	0.75	1.48
37237487	Yongle Zhan	2023	ever smoking	smaller population	2649	GWAS/ukb	10	0.0229	6.17	Prostate	3343	3315	ChinaPCa		1.05(0.94-1.17)	0.395	1.05	0.94	1.17
35816897	Susanna C. Larsson	2022	smoking initiation	√ larger population	1223091+518633	GWAS and SCANC&UKBB	297	<0.01	29-211	Prostate	96729	326617	Meta-analysis(UK Biobank&PRACTICAL&FinnGen )		0.91(0.86-0.97)		0.91	0.86	0.97
35816897	Susanna C. Larsson	2022	lifetime smoking	/	462690	UK Biobank	124	<0.01	22-196	Prostate	96729	326617	Meta-analysis(UK Biobank&PRACTICAL&FinnGen )		0.90(0.80-1.01)		0.9	0.8	1.01
32659681	Cheng	2020	vitamin B12	fewer IVs	4419	GWAS/Revez et al, 2020	2	NA	NA	Prostate	NA	NA	UK Biobank	1 sd	1.00 (0.99-1.01)	0.82	1	0.99	1.01
37605270	Jong Yeob Kim	2023	vitamin B12	√ more IVs and larger sample size	37283	GWAS/Grarup, et al. 2013	6	NA	68.31-432.75	Prostate	18008	282144	PRACTICAL		1.09 (1.021-1.164)	0.0103	1.09	1.021	1.164
37178364	Nabila Kazmi	2023	systolic blood pressure	√ larger outcome population	142995	UK Biobank	278	<0.001	45.6-701.9	Prostate	79148	61106	PRACTICAL	10mmHg	0.96(0.9-1.01)	0.12	0.96	0.9	1.01
37178364	Nabila Kazmi	2023	systolic blood pressure	smaller population	142995	UK Biobank	278	<0.001	45.6-701.9	Prostate aggressive	15167	58308	PRACTICAL	10mmHg	0.92(0.85-0.99)	0.03	0.92	0.85	0.99
34915881	Chan	2021	systolic blood pressure	fewer IVs	757601	GWAS/Evangelou et al, 2018	268	NA	NA	Prostate	10792	190694	UK Biobank	1 sd	1.05 (0.90-1.23)	0.54	1.05	0.9	1.23
36595504	Si Fang	2023	PCSK9	√ updated with more Ivs	1320016	GLGC	27		510.3	early-onset prostate cancer	6988	44256	PRACTICAL	1sd	0.70(0.52-0.95)	0.0224	0.7	0.52	0.95
36595504	Si Fang	2023	PCSK9	√ updated with more Ivs	1320016	GLGC	27		510.3	advanced prostate cancer	15167	58308	PRACTICAL		0.91(0.74-1.12)	0.381	0.91	0.74	1.12
36595504	Si Fang	2023	PCSK9	√ updated with more Ivs	1320016	GLGC	28		511.1	total prostate cancer	79148	61106	PRACTICAL		0.85(0.76-0.96)	0.009	0.85	0.76	0.96
35151363	Sun	2022	PCSK9	fewer IVs	188577	GWAS/Willer et al, 2013	5	NA	128.14	Prostate	79148	61106	PRACTICAL	1 sd	0.85 (0.73-1.00)	0.05	0.85	0.73	1
32092884	Yuan	2020	transferrin saturation	smaller population	48972	GWAS/Benyamin et al, 2014	3	0.069	NA	Prostate	7872	NA	UK Biobank	1 sd	1.07 (0.94-1.22)	0.32	1.07	0.94	1.22
36561528	Jiacheng Ying	2022	transferrin saturation	√ larger outcome population	48972	GISC	3	0.0731	46.9-2126.74	Prostate	79148	61106	PRACTICAL		0.94 (0.88-0.99)	0.029	0.94	0.88	0.99
30352818	Adams	2019	alanine	outdated (published earlier)	24925	GWAS/Kettunen et al, 2016	NA	NA	NA	Prostate	44825	27904	PRACTICAL	1 sd	0.91 (0.83-1.01)	0.07	0.91	0.83	1.01
36330075	Shaoxue Yang	2022	alanine	√ updated with more IVs	86507	EPIC-Norfolk and INTERV	16	0.117	41.65	Prostate	79148	61106	PRACTICAL	1sd	1.16 (1.01-1.33)	0.037	1.16	1.01	1.33
36939787	Xiuming Feng	2022	blood copper concentration	/		UK Biobank	2		35-71	Prostate	7671+6800	123403+355886	UK Biobank		0.87(0.77-0.98)	0.02	0.87	0.77	0.98
36923697	Yi Lu	2023	copper	√ of good quality	2603	GWAS/David et al.2013	2	NA	NA	Prostate	79148	61106	PRACTICAL	1 sd	1.005 (0.952-1.061)	0.867	1.005	0.952	1.061
36923697	Yi Lu	2023	zinc	√ larger outcome population	2603	GWAS/David et al.2013	3			Prostate	79148	61106	PRACTICAL		0.951 (0.896-1.011)	0.106	0.951	0.896	1.011
37605270	Jong Yeob Kim	2023	zinc	fewer IVs	2603	GWAS/Evans, et al. 2013	2	NA	46.87-75.84	Prostate	18008	282144	PRACTICAL		1.057 (1.002-1.116)	0.0425	1.057	1.002	1.116
37117874	Bohan Fan	2023	CCB	fewer IVs	361194	UKBB and ICBP GWAS	8	<0.01	105.2	Prostate	79148	61106	PRACTICAL		1.03(0.59-1.82)	0.91	1.03	0.59	1.82
37117874	Bohan Fan	2023	CCB	fewer IVs	361194	UKBB and ICBP GWAS	8	<0.01	105.2	Prostate	48961+16001	364909+50525	Pan-Cancer(UKBB&GERA)		1.18(0.59-2.33)	0.64	1.18	0.59	2.33
37178364	Nabila Kazmi	2023	CCB	√ updated with more IVs	142995	UK Biobank	16	<0.001	64-534	Prostate	79148	61106	PRACTICAL	10 mm Hg- SBP lowering through CCB genetic variants	1.22(1.06-1.42)	0.01	1.22	1.06	1.42
37178364	Nabila Kazmi	2023	CCB	√ updated with more IVs	142995	UK Biobank	16	<0.001	64-534	Prostate aggressive	15167	58308	PRACTICAL	10 mm Hg- SBP lowering through CCB genetic variants	1.49(1.18-1.89)	0.001	1.49	1.18	1.89
IVs, instrumental variables; OR, odds ratio; CI, confidence interval; sd, standard deviation. Abbreviations: BMI, body mass index; IGF, insulin-like growth factor; IGFBP, IGF-binding protein; HDL, high-density lipoprotein; LDL, low-density lipoprotein; TG, triglyceride; CCB, calcium channel blockers; PCSK9, proprotein convertase subtilisin/kexin type 9; SHBG, sex-hormone binding globulin.
